# Supplementary material for: The DNA sensor AIM2 mediates psoriasiform inflammation by inducing type 3 immunity
Source: JCI Insight. 2024 Oct 1;9(21):e171894. doi: 10.1172/jci.insight.171894 (PMC11601563; doi:10.1172/jci.insight.171894)
Supplement: Supporting data values [file jciinsight-9-171894-s182.xlsx]

## Sheet: Figure 1 A
Figure 1 A
mtDNA levels (mtDNA/nDNA copies/μL) in plasma samples from healthy patients and psoriatic patients
Healthy Control	Psoriatic Pacientes
3.3332	34.1997
5.57517	2.94942
0.813793	18.5229
1.71015	63.5098
6.95037	32.5218
1.46703	168.943
0.367494	123.789
5.30502	115.988
0.301949	128.641
1.11926	79.9151
7.7121	118.433
0.874367	121.824
0.58661	72.5003
0.38055
0.0438903
0.0871134

## Sheet: Planilha1 B
Figure 1B
Gene ontology from differentially expressed genes between psoriatic lesioned and non-lesioned skin from GSE14905 (Yao Y, et al. 2008), GSE53552 (Russel CB, et al. 2014), GSE30999 (Correa da Rosa J, et al. 2017), and GSE6710 (Reischl J, et al. 2007).
Public data available via the NCBI Plataform at: https://www.ncbi.nlm.nih.gov/

## Sheet: Figure1 C
Figure 1 C
AIM2 expression in skin biopsy samples from healthy control and non-lesioned or lesioned sites from psoriatic patients evaluated by transcriptome analysis of four different published datasets (GSE53552, GSE30999, GSE6710, and GSE14905)
Public data available via the NCBI Plataform at: https://www.ncbi.nlm.nih.gov/
The data was downloaded from the NCBI platform, normalized in R using the Limma package and the gene expression values were plotted in GraphPad Prism.
GSE53552		(Russel CB, et al. 2014)
Non-lesioned psoriasis		7.62867	7.50761	7.51818	7.43655	7.457	7.31718	7.45892	7.56225	7.60429	7.6698	7.18377	7.24951	7.42912	7.56922	7.46436	7.47818	7.43553	7.55444	7.30142	7.41934	7.73697	7.66585
Lesioned psoriasis		7.35852	7.33356	7.73968	7.69113	7.75435	7.4054	7.54781	7.39772	7.66093	7.54781	7.93445	7.36449	7.53474	7.72042	7.41602	7.6617	7.65906	7.64194	7.59013	7.34075	7.37528	7.61243	7.48887	7.65364	8.06692	7.54781	7.64598	7.59896	7.43581	7.39575	7.40033	7.39609	7.37278	7.44328	7.54211	7.48897	7.52788	7.77828	7.38941	7.70431	7.37024	7.6399	7.29928	7.54781	7.42541	7.51485	7.54781	7.78531
GSE30999		(Correa da Rosa J, et al. 2017)
Non-lesioned psoriasis		2.26	3.61	3.01	2.34	2.26	2.26	3.37	3.56	2.79	3.61	2.17	4.7	2.96	2.09	4.23	3.41	3.39	3.4	3.42	3.43	2.29	2.31	3.38	2.5	3.39	3.39	2.07	3.4	2.61	3.42	2.31	2.57	2.05	3.37	3.05	3.38	3.37	3.32	2.09	2.58	3.41	2.36	2.78	2.2	3.41	3.41	3.45	3.37
Lesioned psoriasis		11.81	3.78	3.84	9.44	10.5	8.76	5.16	8.34	6.87	4.9	10.26	9.14	7.47	10.09	4.39	5.34	3.75	7.43	7.72	5.91	6.18	9.79	3.93	8.18	11.1	4.11	6.5	7.55	7.19	4.88	8.97	8.39	6.45	8.28	4.23	6.86	8.33	6.18	5.82	6.17	6.01	6.12	8.59	8.27	7.65	6.81	7.96	5.46
GSE6710		(Ghobakhlou AF, et al. 2015)
Non-lesioned psoriasis		9.48032	9.72869	9.79198	9.55703	9.66375	9.5548	9.8098	9.47248	9.63824	9.37606	9.65735	9.42939
Lesioned psoriasis		10.005	9.8859	9.74018	9.56845	9.78542	9.71121	9.74421	9.65628	9.75412	10.4132	9.41296	9.85767	10.1196
GSE14905		(Yao Y, et al. 2008)
Healthy Skin		3.24444	3.1286	3.24407	3.25165	3.1447	3.10712	3.31009	2.8691	3.21328	3.56547	3.18147	3.04358	3.06353	2.95699	3.26409	3.28613	3.18989	3.26496	3.16388
Non-lesioned psoriasis		3.16008	3.11546	3.13162	3.22755	2.84432	3.16853	3.23075	3.25393	3.26462	2.84588	3.16488	3.16035	3.21596	3.18924	3.25267	3.281	3.20729	3.17658	3.27993	3.29608	3.29047	3.14265	2.84129	2.95003	2.8222	3.23173	2.8311	3.29105
Lesioned psoriasis		4.57825	4.47419	4.45446	3.26809	7.59225	5.51943	4.26456	4.66214	4.4328	4.03245	7.26595	6.44365	3.43373	3.26577	5.85129	6.63	7.29563	7.65337	8.07212	4.33377	6.05275	5.93769	7.80104	5.27058	3.29136	4.11529	5.08049	4.66393	4.16442	4.69238	4.45836	6.14999	4.57452
[truncated: 37 more columns]

## Sheet: Figure 1E
Figure 1 E
Time course of changes in the back-skin thickness (delta) measured daily after topical IMQ application by caliper in WT (C57BL/6) mice. Untreated WT mice were used as controls (n = 6 per group)
TIME	Control					WT+IMQ
0	0	0	0	0	0	0	0	0	0	0
1	0.038	0.026	0.066	0.048	-0.044	0.042	0.076	0.054	-0.01	0.022
2	0.03	0.012	0.054	0.04	0.004	0.084	0.12	0.172	0.08	0.18
3	0.038	0.026	0.066	0.048	-0.044	0.238	0.22	0.348	0.124	0.162
4	-0.016	0.014	0.03	0.072	0.002	0.288	0.282	0.47	0.248	0.254
5	0.016	0.03	0.036	0.108	0.006	0.236	0.232	0.42	0.232	0.27
6	-0.01	0.094	0.054	0.058	0.012	0.302	0.246	0.498	0.222	0.306

## Sheet: Figure 1F
Figure 1 F
ime course of the relative Aim2 mRNA expression level of IMQ-treated and untreated WT mice normalized to Gapdh in whole-skin lysates evaluated by qPCR
	WT	WT + IMQ
TIME	0	1	2	3	4	5	6
	1.3692	3.3692	11.3692	10.3692	7.3692	6.3692	6.3692
	1.21303	4.21303	12.213	11.213	8.21303	7.21303	7.21303
	1.39439	3.39439	10.3944	9.39439	7.39439	9.39439	8.39439
	2.59065	5.59065	8.59065	8.59065	8.59065	8.59065	8.59065
	3.11313	4.11313	10.1131	10.1131	6.11313	9.11313	7.11313
	2.51303	5.51303	12.513	11.513	9.51303	7.51303	7.51303

## Sheet: Figure 1G
Figure 1 G
Time course of changes in the back-skin thickness (delta) was measured daily after topical IMQ application by caliper in WT and Aim2-/- mice. Untreated WT mice were used as controls
TIME	Control					WT + IMQ						Aim2-/- + IMQ
0	0	0	0	0	0	0	0	0	0	0	0	0	0	0	0	0
1	0	0	0	0	0	0.032	0.026	0.046	0.0786	0.056	0.098	0.026	0.04	0.006	0.006	0.002
2	0.01	0.022	0.002	0.01	0	0.042	0.223	0.146	0.298	0.142	0.254	0.056	0.072	0.068	0.108	0.162
3	0.03	0.014	0	0.036	0.004	0.07	0.332	0.386	0.432	0.334	0.466	0.108	0.172	0.15	0.192	0.124
4	0.006	0.018	0.004	0.028	0.006	0.4402	0.38	0.492	0.31	0.368	0.368	0.202	0.266	0.248	0.098	0.22
5	0.008	0.012	0.002	0.03	0.002	0.45	0.58	0.536	0.686	0.384	0.43	0.232	0.324	0.126	0.22	0.462
6	0.004	0.002	0.008	0.028	0.018	0.392	0.598	0.378	0.696	0.544	0.542	0.332	0.354	0.346	0.268	0.31

## Sheet: Figure 1J
Figure 1 J
Relative mRNA expressions of Kr14, Lcn2, and S100a9 in WT and Aim2-/- whole skin lysates evaluated by qPCR and normalized to Gapdh
Krt14				Lcn2				S100a9
Control	WT + IMQ	Aim2-/- + IMQ		Control	WT + IMQ	Aim2-/- + IMQ		Control	WT + IMQ	Aim2-/- + IMQ
1.00309	55.0782	21.1296		1.36997	15.5568	4.57175		1.00309	25.0782	15.1296
1.05023	48.0356	22.0827		1.79376	19.7676	3.30154		1.05023	28.0356	12.0827
1.35014	47.0105	29.091		0.996971	20.5216	6.37241		1.35014	27.0105	17.091
1.20696	39.7564	23.0493		1.25402	18.1376	5.73245		1.20696	29.7564	18
1.2	54.0533	27.1038		1.28	22.325	6.37241		1.4	24.0533	14.0493
1.11	61.582	29.1049		1.11	25.652	6.582		1.6	32.154	12.1038

## Sheet: Figure 2 A 
Figure 2 A
IL1-β, IL-6, IL-17A, IL-18, IL-23, and CXCL1/KC levels in skin homogenates of WT and Aim2-/- mice determined by ELISA 6 days after IMQ treatment. Untreated WT mice were used as controls
	IL-1β				IL-17				IL-6				IL-23
	Control	WT+IMQ	Aim2-/- + IMQ		Control	WT+IMQ	Aim2-/- + IMQ		Control	WT+IMQ	Aim2-/- + IMQ		Control	WT+IMQ	Aim2-/- + IMQ
	365.068	990.491	361.367		556.222	4514.5	1286.97		85.306	333.723	95.823		69	469	228
	226.321	886.812	432.526		735.08	6956.8	2103.04		40.205	373.782	121.746		122	501	250
	210.036	920.139	260.687		635.352	3014.32	1336.13		36.978	300.298	85.02		104	621	258
	165.993	695.027	383.061		396.382	4616.65	1002.71		47.256	303.99	71.712		82	343	210
	181.612	851.149	324.488		904.73	3767.63	1715.67		73.534	212.084	84.953		112	462	245
									41.987	412.001	115.78		61	402	216
	IL-18				CXCL1/KC
	Control	WT+IMQ	Aim2-/- + IMQ		Control	WT+IMQ	Aim2-/- + IMQ
	349.461	1656.23	559.63		191.23	716.54	322.11
	389.839	1546.11	613.45		196.54	705.87	379.67
	330.033	1009.89	640.64		193.65	812.67	409.23
	375.112	1032.54	586.6		198.78	834.9	417.32
	355.234	1011.23	607.64		182.89	805.78	529.13
	335.981	1690.23	677.89		187.67	878.89	563.14

## Sheet: Figure 2 B
Figure 2 B
Absolute numbers and frequency of CD11c+ MHCII+ dendritic cells, CD11b+ Ly6G+ neutrophils, CD11b+ Ly6G- Ly6C- MHCII+ macrophages, and IL-17-producing γδ T cells (CD3+TCRγδint) gated on live CD45+ cells extracted from ear skin
Cd11c+MHCII+ Frequency	WT Naive						Aim2-/- Naive						WT + IMQ						Aim2 -/- + IMQ
	48.1	34.3	47.3	40.8	41.2	47.4	40.6	51.5	55.4	49.9	54	36.1	34	36.1	59.3	38.7	38.4	35.8	49.1	47.2	51.8	46.2	45.1	51.3
Cd11c+MHCII+ Absolute number Absolute number (x10^5)	WT Naive						Aim2-/- Naive						WT + IMQ						Aim2 -/- + IMQ
	1.94356	1.91383	1.7146	1.05809	0.963275	3.12102	0.941945	1.45546	1.02117	1.50584	1.47752	1.39325	4.77961	10.0455	10.9429	11.9698	6.81383	5.37316	3.31905	6.68375	4.55078	5.43917	2.74845	2.57118
Cd11b+Ly6G+ Frequency	WT Naive						Aim2-/- Naive						WT + IMQ						Aim2 -/- + IMQ
	6.27	7.26	1.35	4.61	2.85	2.64	6.2	5.15	7.45	3.4	4.62	4.31	9.16	10.8	10.2	12.5	9.54	11	7.36	7.19	5.58	7.28	4.76	12.3
Cd11b+Ly6G+ Absolute number Absolute number (x10^5)	WT Naive						Aim2-/- Naive						WT + IMQ						Aim2 -/- + IMQ
	1.15685	1.55982	0.18447	0.556836	0.230381	0.507276	0.41321	0.394313	0.814613	0.348179	0.331289	0.356535	10.6045	26.9007	14.9681	34.3667	15.8625	10.3678	2.67217	5.01927	2.90799	3.80451	0.999491	4.67792
Cd11b+MHCII+ Frequency	WT Naive						Aim2-/- Naive						WT + IMQ						Aim2 -/- + IMQ
	79.5	77	85.3	77	81.9	82.6	84.8	78.8	66.4	78.5	81.8	79.4	49.7	51.9	53.8	47.8	53.2	58.3	61.8	61.7	63.1	71.9	79.5	61.5
Cd11b+MHCII+ Absolute number Absolute number (x10^5)	WT Naive						Aim2-/- Naive						WT + IMQ						Aim2 -/- + IMQ
	13.7166	15.3206	11.4926	8.86402	6.42199	15.4589	5.30125	5.71391	6.71645	7.76552	5.59027	6.27947	52.1394	115.081	70.5343	114.531	79.7336	48.8069	20.7564	39.931	31.0117	34.7969	15.8919	20.4922
Cd3+TCRγδintIL-17A+ Frequency	WT Naive						Aim2-/- Naive						WT + IMQ						Aim2-/- + IMQ
	15.6	5.54	3.97	4.93	3.86		6.7	7.83	9.86	5.86	5.72	8.76	41.7	39.5	43.1	45.5	45.6	42.6	14.2	18	11.8	25.3	25.3	12
Cd3+TCRγδintIL-17A+ Absolute number (x10^5)	WT Naive						Aim2-/- Naive						WT + IMQ						Aim2-/- + IMQ
	0.0688148	0.026182	0.0183621	0.00794913	0.0106699		0.00669	0.01206	0.00787	0.01082	0.02866	0.00045	0.118735	0.129126	0.2273	0.171012	0.182934	0.318733	0.0388475	0.0142387	0.00957472	0.039098	0.0435059	0.0156581

## Sheet: Figure 4 B
Figure 4 B
HaCaT cells activated with IL-17A for 24 h and relative AIM2 mRNA expression by qPCR
	Medium	IL-17 A
	1.36997	15.5568
	1.79376	19.7676
	0.996971	20.5216
	1.25402	18.1376

[truncated: 17 more sheets: Figure 4 C, Figure 4 D, Figura 4 E, Figura 4F , Figura 4 H, Figure 5 A, Figure 5 C , Figure 5 D, Figure 5 E, Figure 5 F, Figure 6 A, Figure 6 B, Figure 6 C, Figura 6 E, Sup. Fig 3, Sup. Figure 4 A, Sup. Figure 4 C]
